# Supplementary material for: The Catalytic Role of Superparamagnetic Iron Oxide Nanoparticles as a Support Material for TiO2 and ZnO on Chlorpyrifos Photodegradation in an Aqueous Solution
Source: Nanomaterials (Basel). 2024 Feb 1;14(3):299. doi: 10.3390/nano14030299 (PMC10856829; doi:10.3390/nano14030299)
Supplement: Supplementary file 1 [file nanomaterials-14-00299-s001.zip]

Archive with 1 entries (1 files):
- nanomaterials-2815865-supplementary.pdf
